# Supplementary material for: Novel N-Substituted 3-Aryl-4-(diethoxyphosphoryl)azetidin-2-ones as Antibiotic Enhancers and Antiviral Agents in Search for a Successful Treatment of Complex Infections
Source: Int J Mol Sci. 2021 Jul 27;22(15):8032. doi: 10.3390/ijms22158032 (PMC8348901; doi:10.3390/ijms22158032)
Supplement: Supplementary file 1 [file ijms-22-08032-s001.zip]

Archive with 1 entries (1 files):
- ijms-1296332-supplementary.pdf
